# Supplementary material for: Incidence, Compliance, and Risk Factor Associated with Central Line-Associated Bloodstream Infection (CLABSI) in Intensive Care Unit (ICU) Patients: A Multicenter Study in an Upper Middle-Income Country
Source: Antibiotics (Basel). 2025 Mar 7;14(3):271. doi: 10.3390/antibiotics14030271 (PMC11939773; doi:10.3390/antibiotics14030271)
Supplement: Supplementary file 1 [file antibiotics-14-00271-s001.zip]

Archive with 2 entries (2 files):
- antibiotics-3477605-supplementary-File S1.pdf
- antibiotics-3477605-supplementary-Table S1.pdf
